# Supplementary material for: Ecology dictates the value of memory for foraging bees
Source: Curr Biol. 2022 Oct 10;32(19):4279–4285.e4. doi: 10.1016/j.cub.2022.07.062 (PMC9616731; doi:10.1016/j.cub.2022.07.062)
Supplement: Data S1. Tables of candidate model sets, model selection outcomes, and model parameter estimates, related to STAR Methods and Figures 1–3, S1, and S2 — Where relevant: an ∆AIC > 2 was used to select the final model (highlighted in bold); if more than one model was within 2 ∆AIC points, then the simplest (least terms) was chosen. All models included the same random effect structure and, except the intercept-only null model, the same set of covariates. A) Nested candidate model set and model selection outcome for a LMER investigating the relationship between RAM score and bee age, size, and participation in group training. B) Nested candidate model set and model selection outcome for an LMER investigating the relationship between season (week of year) and RAM score on nectar foraging efficiency. C) Nested candidate model set and model selection outcome for a GLMER investigating the relationship between season (week of year) and RAM score on pollen foraging efficiency. D) Nested candidate model set and model selection outcome for a Cox proportional hazards model investigating the relationship between season (week of year) and RAM score on bee survival. E) Nested candidate model set and model selection outcome for a GLMER investigating the relationship between season (week of year) and RAM score on lifetime foraging effort (total number of bouts recorded by RFID system). F) Nested candidate model set and model selection outcome for a LMER investigating the effect of cognition testing on the nectar foraging efficiency of RAM tested and control bees. G) Nested candidate model set and model selection outcome for a LMER investigating the effect of cognition testing on the pollen foraging efficiency of RAM tested and control bees. H) Nested candidate model set and model selection outcome for a Cox proportional hazards model investigating the effect of cognition testing on the survival of RAM tested and control bees. I) Nested candidate model set and model selection outcome for linear regressions investigating the effect of season (week of year) and year of experiment on floral generic richness across survey land types. J) P [file mmc2.xlsx]

## Sheet: A
	Response: RAM score
	Covariates: none
	Random effect structure: none (single score per bee)
	Model	DF	Log likelihood	AIC	∆AIC	Akaike weight
	null	3	-129.34	264.69	0	0.98
	- age	5	-131.73	273.45	8.77	0.01
	- size	5	-133.54	277.08	12.4	0
	- group training	5	-134.68	279.37	14.68	0
	full model	6	-135.48	282.96	18.27	0

## Sheet: B
	Response: nectar foraging efficiency (mg/pm)
	Covariates: size + initial age + year + composite weather + quadratic polynomial (days since release)
	Random effect structure: (days since release | bee) + (1 | colony)
	Model	DF	Log likelihood	AIC	∆AIC	﻿ Akaike weight
	week * ram score	15	-1318.27	2666.53	0	0.89
	- ram score	13	-1322.62	2671.23	4.7	0.08
	week + ram score	14	-1322.61	2673.23	6.7	0.03
	null	6	-1359.31	2730.62	64.09	0

## Sheet: C
	Response: pollen foraging efficiency (mg/pm)
	Covariates: size + initial age + year + composite weather score + days since release
	Random effect structure: (1 | bee) + (0 + day since release | bee) + (1 | colony)
	Model	DF	Log likelihood	AIC	∆AIC	﻿ Akaike weight
	null	5	328.48	-646.96	0	0.7
	- ram score	11	333.17	-644.34	2.63	0.19
	week + ram score	12	333.3	-642.6	4.36	0.08
	week * ram score	13	333.54	-641.08	5.88	0.04

## Sheet: D
	Response: survival object (number of days until death or end of study)
	Covariates: size + initial age + year + composite weather score
	Random effect structure: frailty (colony)
	Model	DF	Log likelihood	AIC	∆AIC	﻿ Akaike weight
	- ram score	12	546.14	1116.96	0	0.51
	week * ram score	15	544.32	1118.85	1.89	0.2
	week + ram score	12	546.67	1119.07	2.11	0.18
	null	10	548.94	1119.82	2.87	0.12

## Sheet: E
	Response: Lifetime foraging effort (total number of trips recorded by RFID)
	Covariates: size + initial age + year
	Random effect structure: (1 | colony)
	Model	DF	Log likelihood	AIC	∆AIC	﻿ Akaike weight
	- ram score	7	-689.87	1394.58	0	0.52
	week * ram score	9	-688.38	1396.13	1.55	0.24
	week + ram score	8	-689.87	1396.82	2.24	0.17
	null	3	-696.11	1398.39	3.82	0.08

## Sheet: F
	Response: nectar foraging efficiency (mg/pm)
	Covariates: size + initial age + year + composite weather + quadratic polynomial (days since release) + week
	Random effect structure: (days since release | bee) + (1 | colony)
	Model	DF	Log likelihood	AIC	∆AIC	﻿ Akaike weight
	- treatment	13	-2222.39	4470.78	0	0.51
	+ treatment	14	-2221.42	4470.84	0.059	0.49
	null	6	-2285.48	4582.96	112.18	0

## Sheet: G
	Response: pollen foraging efficiency (mg/pm)
	Covariates: size + initial age + year + composite weather + days since release + week
	Random effect structure: (1 | bee) + (0 + day since release | bee) + (1 | colony)
	Model	DF	Log likelihood	AIC	∆AIC	﻿ Akaike weight
	- treatment	11	503.91	-985.83	0	0.74
	+ treatment	11	503.91	-983.83	1.998	0.27
	null	12	205.5	-399.01	586.82	0

## Sheet: H
	Response: survival object (number of days until death or end of study)
	Covariates: size + initial age + year + composite weather score + week
	Random effect structure: frailty (colony)
	Model	DF	Log likelihood	AIC	∆AIC	﻿ Akaike weight
	- treatment	15	-1048.92	2130.52	0	0.65
	+ treatment	16	-1048.44	2131.78	1.26	0.35
	null	13	-1057.13	2142.06	11.54	0.002

## Sheet: I
	Land type	Model	DF	Log likelihood	AICc	∆AIC	﻿ Akaike weight
	Gardens	- year	4	0.991	7.2	0	0.56
		week + year	5	1.405	9	1.79	0.23
		null	2	-2.431	9.2	2.02	0.21
	Grass	week + year	5	-109.12	229.6	0	0.91
		- year	4	-112.71	234.3	4.68	0.09
		null	2	-118.52	241.3	11.66	0.003
	Landscaped	week + year	5	-97.74	206.9	0	0.58
		- year	4	-99.39	207.7	0.81	0.39
		null	2	-104.12	212.5	5.62	0.04
	Open woodland	week + year	4	-98.89	206.9	0	1
		- year	4	-109.22	227.6	20.64	0
		null	2	-127.74	259.8	52.88	0
	Woodland	- year	3	-39.12	84.9	0	0.76
		week + year	4	-39.02	87.2	2.27	0.24
		null	2	-55.29	114.9	30	0

## Sheet: J
	Land type	Parameter	Estimate	Lower	Upper
	Gardens	quadratic polynomial (week)	-0.002	-0.003	-0.0002
	Grass	quadratic polynomial (week)	-0.01	-0.03	0.0006
		year	1.8	0.44	3.16
	Landscaped	quadratic polynomial (week)	-0.01	-0.03	-0.006
	Open woodland	season	-0.5	-0.65	-0.35
		year	5.41	3.23	7.61
	Woodland	season	-0.1	-0.13	-0.07
